# Supplementary material for: Gender Differences in Associations between Biomechanical and Psychosocial Work Exposures and Age of Withdrawal from Paid Employment among Older Workers
Source: Int J Environ Res Public Health. 2022 Aug 24;19(17):10563. doi: 10.3390/ijerph191710563 (PMC9518318; doi:10.3390/ijerph191710563)
Supplement: Supplementary file 1 [file ijerph-19-10563-s001.zip]

Archive with 1 entries (1 files):
- ijerph-1818878-supplementary.pdf
